# Supplementary material for: Effect of Poly (Caprolactone) Introduction Site on the Network Structure and Properties of Glycidyl Azide Polymer Adhesive
Source: Polymers (Basel). 2025 Feb 28;17(5):661. doi: 10.3390/polym17050661 (PMC11902306; doi:10.3390/polym17050661)
Supplement: Supplementary file 1 [file polymers-17-00661-s001.zip]

Archive with 1 entries (1 files):
- polymers-3460503-supplementary.pdf
